# Supplementary material for: Outpatient decolonization after recurrent skin infection with Panton-Valentine leukocidin (PVL)-producing S. aureus—The importance of treatment repetition
Source: PLoS One. 2020 Apr 21;15(4):e0231772. doi: 10.1371/journal.pone.0231772 (PMC7173765; doi:10.1371/journal.pone.0231772)
Supplement: S1 Database — (XLSX) [file pone.0231772.s001.xlsx]

## Sheet: Tabelle1
Age	Sex1male0female	MonthsuntilPVLSAdiagnosis	Symptoms0no1yes	MRSA2MSSA1notdetected3	nabscesses	nantimicrobialtreatments	nsurgicaldrainage	Successfulldecolonization_1yes_0no	numberofdecolonizationtreatments	Householdsize_0single_1twoormorepersonhh	trunk	gluteal	extremities	Genital	Axilla	inguinal	head face	Invasiv
43.8027	0	2.03333	1	1	4	2	4	Lost to follow up	1	1	1	1	0	0	0	0	1	0
50.0247	0	18.2333	1	2	35	4	6	Lost to follow up	1	1	1	1	1	0	0	0	0	0
27.7562	0	1	1	1	4	2	3	Lost to follow up	1	1	1	0	1	1	0	0	0	0
0.0273973	1	3	1	1	1	0	0	Lost to follow up	1	1	0	0	0	0	0	0	1	0
26.8877	0	0.466667	1	1	3	1	2	Lost to follow up	1	0	0	1	0	0	0	0	0	0
17.1671	1	65.5667	1	1	40	0	2	Lost to follow up	2	1	1	1	1	0	0	0	1	0
60.6877	0	10.6667	1	2	3	0	2	Lost to follow up	3	1	0	0	1	1	0	0	0	0
53.9068	1	24.8333	1	1	2	0	1	Lost to follow up	1	1	0	0	1	0	1	0	0	0
38.7342	1	0.7	1	2	1	0	1	Lost to follow up	3	1	1	0	0	0	0	0	0	0
40.674	1	3.03333	1	1	9	0	0	Lost to follow up	4	1	1	0	0	0	0	0	0	0
1.3589	0	6.26667	1	1	12	2	0	Lost to follow up	4	1	0	0	0	0	0	0	1	0
41.3973	1	65.4333	1	1	6	1	2	Lost to follow up	1	1	1	1	0	0	0	0	0	1
40.3425	0	6.4	1	1	10	3	5	Lost to follow up	4	1	0	0	0	1	0	0	0	0
36.1096	1	13.0667	1	1	5	3	2	1	2	1	1	0	0	0	0	0	0	1
50.6904	1	13.6667	1	1	2	2	1	1	4	1	0	0	1	0	0	0	1	0
0.772603	1	0.133333	1	1	1	1	1	1	1	1	1	0	0	0	0	0	0	1
49.4849	1	10.3667	1	1	100	5	10	1	2	1	1	1	1	0	0	0	1	0
40.7479	0	4.66667	1	2	5	3	2	1	1	1	0	0	1	1	0	0	0	0
3.94795	0	0.566667	1	2	1	1	1	1	1	1	0	0	0	1	0	0	0	0
48.1425	0	3.93333	1	1	6	0	3	1	1	0	1	0	1	1	1	0	0	0
49.3726	1	0.833333	1	3	1	1	1	1	1	1	0	0	0	0	0	0	0	0
45.0767	1	13.4667	1	1	40	1	5	1	1	1	1	1	1	0	1	1	1	0
1.56712	0	0	1	2	1	1	1	1	3	1	0	1	0	0	0	0	0	0
48.3945	0	31.7	1	1	7	5	4	1	1	1	0	0	1	0	0	1	1	0
32.1973	0	1.26667	1	1	5	1	5	1	1	0	0	1	0	0	1	0	0	0
4.6274	0	4.63333	1	3	10	1	4	1	1	1	1	1	1	0	0	0	0	0
6.08767	0	1	1	1	10	1	1	1	1	1	0	1	1	0	0	1	0	0
51.0219	1	19	1	1	11	3	4	1	3	1	1	0	1	0	0	0	0	0
34.6466	1	1	1	1	3	2	2	1	2	1	0	1	0	0	0	0	0	0
19.8466	0	71.2667	1	1	10	0	4	1	1	1	1	0	1	0	1	0	1	0
23.4082	0	0	1	1	12	2	7	1	3	1	0	1	0	1	0	1	0	0
1.47397	0	8.23333	1	1	3	1	1	1	1	1	1	0	1	0	0	0	0	0
41.6	0	96.1	1	1	10	5	2	1	1	1	0	0	0	1	1	0	1	0
39.0466	0	0.3	1	2	3	1	3	1	1	0	0	1	1	0	0	0	0	0
37.2164	0	1	1	2	3	0	3	1	2	1	0	0	1	1	0	0	0	0
11.2932	1	1.66667	1	1	2	2	2	1	2	1	0	0	1	0	0	0	1	0
28.389	1	3.7	1	1	7	7	2	1	2	1	0	0	0	1	0	0	1	0
20.4329	1	1	1	1	1	2	3	1	1	1	0	0	0	0	1	0	0	0
53.6027	1	48.8	1	1	4	2	1	1	1	0	0	0	1	0	0	0	1	0
32.9205	0	5	1	1	5	3	1	1	2	1	1	0	0	0	1	0	1	0
22.6603	0	18.4333	1	1	9	7	9	1	1	0	1	0	1	0	1	0	1	0
34.2329	0	8.93333	1	1	5	2	2	1	2	1	0	1	0	1	0	1	0	0
46.263	0	1	1	2	5	0	1	1	1	1	0	1	1	0	0	0	0	0
24.3123	1	24.1	1	1	3	2	2	1	1	0	1	0	0	0	1	0	0	0
28.7342	0	3.06667	1	2	2	2	0	1	2	1	1	0	0	0	0	0	1	0
61.2247	1	9.16667	1	2	13	2	13	1	3	1	1	1	0	0	0	0	0	0
16.2685	0	6.13333	1	1	8	0	1	1	1	1	0	1	0	0	1	0	1	0
23.2521	0	6	1	1	30	2	1	1	1	0	1	0	0	0	0	0	0	0
12	1	10	1	1	3	0	3	1	2	1	0	0	0	0	0	0	1	0
22.3671	0	4.3	1	1	12	1	3	1	1	0	1	1	1	0	0	0	1	0
2.4137	0	5.5	1	1	2	1	1	1	2	1	1	0	0	1	0	0	0	0
40.7233	0	2.03333	1	2	17	7	5	1	5	1	1	0	1	1	1	0	1	0
5.44384	0	3	1	2	3	0	0	1	1	1	0	1	1	0	0	0	0	0
45.4795	1	5.16667	1	3	2	0	0	1	1	1	0	0	0	0	0	0	1	0
18.411	0	0.466667	1	1	8	0	0	1	1	1	1	1	1	0	0	0	0	0
33.3699	0	23.5667	1	1	30	15	0	1	1	1	0	0	0	0	1	1	1	0
1.38904	1	0	1	1	1	0	1	1	1	1	0	0	1	0	0	0	0	0
18.2603	1	21.7667	1	1	2	1	1	1	4	1	1	0	1	0	0	0	0	0
50.6904	0	14.7	1	1	16	3	5	1	4	1	0	0	0	0	1	0	1	0
16.0521	0	5.6	1	1	8	2	2	1	4	1	0	0	1	0	0	0	0	0
38.8493	1	11.2333	1	1	4	0	1	1	2	1	0	0	1	0	0	0	0	0
23.789	0	29.6	1	1	23	3	2	1	1	0	1	1	1	0	0	0	1	0
4.00822	0	3.86667	1	1	10	1	0	1	1	1	0	0	0	0	0	0	1	0
44.5041	0	3.06667	1	1	2	2	2	1	1	1	0	0	1	0	0	0	1	0
36.0712	0	59.5667	1	1	6	3	2	1	1	1	0	0	0	0	1	0	1	0
5.37808	1	1.13333	1	1	1	1	0	1	2	1	0	0	1	0	0	0	0	0
3.27123	1	12.3333	1	1	1	1	0	1	2	1	0	0	1	0	0	0	1	0
7.16438	0	1.13333	1	3	1	1	0	1	2	1	0	0	1	0	0	0	0	0
7.50137	1	0.433333	1	3	1	0	0	1	2	1	1	0	0	0	0	0	0	0
45.4329	0	9.53333	1	1	1	0	1	1	2	1	1	0	0	0	0	0	0	0
6.19726	0	4.06667	1	1	5	2	1	1	2	1	1	1	1	1	0	0	0	0
39.8603	1	1	1	3	11	3	6	1	2	1	1	0	1	0	0	0	1	0
10.2658	0	29.2333	1	1	15	2	1	1	2	1	1	0	0	1	1	1	1	0
27.4685	0	6.46667	1	2	7	3	3	1	1	0	1	1	1	0	0	0	0	0
33.6959	0	1	1	1	3	1	0	1	1	0	1	0	0	0	0	0	0	0
5.64384	1	0.366667	1	3	1	1	1	1	1	1	0	0	1	0	0	0	0	0
36.0822	0	0.233333	1	3	1	1	0	1	1	1	0	0	0	0	0	0	0	0
33.0329	0	7.63333	1	2	4	0	3	1	2	1	1	1	1	0	1	0	1	1
38.7726	1	1	1	2	4	3	1	1	3	1	1	0	1	0	0	0	1	0
27.263	1	0.466667	1	2	2	1	0	1	2	1	0	0	0	0	0	0	1	0
24.4795	1	4.6	1	1	3	0	0	1	1	0	0	1	1	0	0	0	1	0
16.863	1	0.2	1	1	30	1	1	1	1	1	1	1	0	1	0	1	0	0
42.9342	0	72	1	3	5	4	1	1	1	1	1	1	1	0	0	0	1	0
54.1781	1	158	1	1	100	2	0	1	1	1	1	0	1	0	0	0	0	0
20.2904	0	2.53333	1	1	20	1	0	1	1	0	1	0	1	0	0	0	0	0
10.3288	1	2.13333	1	2	3	0	1	1	2	1	0	1	0	0	0	0	0	0
34.4301	1	15.2	1	1	15	1	3	1	2	1	0	1	0	0	0	0	1	0
31.9014	1	5.33333	1	2	5	5	0	1	2	0	1	0	1	0	0	0	0	0
31.3151	0	0.266667	1	2	2	0	0	1	3	1	0	0	0	0	0	0	0	0
47.7178	0	1.83333	1	1	3	1	0	1	2	1	1	0	0	0	0	0	1	0
37.6329	1	5.46667	1	1	20	1	6	1	2	1	1	1	1	0	0	0	0	0
65.0055	1	71.6	1	3	3	0	2	1	1	1	1	0	0	0	0	0	0	0
8.38904	0	71.6	1	1	5	0	2	1	2	1	0	0	1	0	0	0	0	0
3.67397	0	0.0666667	1	1	1	1	1	1	1	1	0	1	0	0	0	0	0	0
35.5342	0	0	1	3	0	0	0	1	1	1	0	0	0	0	0	0	0	0
51.5425	1	130.133	1	2	30	0	0	1	1	1	1	0	1	0	0	0	1	0
27.1041	1	7.06667	1	1	2	0	1	1	3	1	0	0	0	0	1	0	0	0
5.47945	0	8.53333	1	1	4	0	0	1	1	1	1	0	1	0	0	0	0	0
37.8384	1	1	1	3	3	2	0	1	1	1	1	0	1	0	0	0	0	0
6.31507	1	5.3	1	1	9	3	1	1	3	1	0	0	1	0	1	0	0	0
9.85479	1	71.7333	1	3	1	0	0	1	1	1	0	0	1	0	0	0	0	0
4.94247	0	59.5667	1	3	0	0	0	1	1	1	0	0	0	0	0	0	1	0
13.337	0	71.7333	1	3	1	0	0	1	1	1	0	0	1	0	0	0	0	0
16.6712	1	96.1	1	1	20	0	0	1	1	1	1	0	0	0	0	0	1	0
1.41644	0	13.9333	1	3	2	0	0	1	1	1	0	0	0	0	0	0	1	0
41.3699	1	47.4	1	3	1	2	2	1	1	1	1	0	0	0	0	0	1	0
3.47123	1	2.13333	1	1	30	1	1	1	1	1	1	0	1	0	0	0	1	0
10.326	0	12.7667	1	1	5	4	1	1	1	1	0	0	1	0	0	0	1	0
9.54795	0	4.36667	1	1	5	0	2	1	4	1	0	0	0	0	0	0	1	0
12.9945	1	4.4	1	1	0	0	0	1	4	1	0	0	0	0	0	0	0	0
38.5699	0	2.03333	1	1	2	0	0	1	4	1	0	0	0	0	0	0	1	0
40.7123	0	32.2667	1	1	6	0	1	1	1	1	1	1	1	0	1	0	0	0
4.57534	0	5.26667	1	1	1	1	1	1	2	1	0	0	0	1	0	0	1	0
40.5068	0	5.26667	1	3	4	3	1	1	2	1	1	1	1	0	0	0	0	0
4.57534	0	5.26667	1	1	1	1	1	1	2	1	1	0	0	0	0	0	1	0
4.27945	1	#NULL!	0	1	0	0	0	Not symptomatic	1	1	0	0	0	0	0	0	0	0
47.474	0	#NULL!	0	1	0	0	0	Not symptomatic	1	1	0	0	0	0	0	0	0	0
49.5699	0	#NULL!	0	1	0	0	0	Not symptomatic	1	1	0	0	0	0	0	0	0	0
29.2904	0	#NULL!	0	1	0	0	0	Not symptomatic	1	1	0	0	0	0	0	0	0	0
41.8247	0	#NULL!	0	1	0	0	0	Not symptomatic	1	1	0	0	0	0	0	0	0	0
34.4082	0	#NULL!	0	1	0	2	0	Not symptomatic	2	1	0	0	0	0	0	0	0	0
0.147945	1	#NULL!	0	1	0	1	0	Not symptomatic	2	1	0	0	0	0	0	0	0	0
46.011	1	#NULL!	0	1	0	0	0	Not symptomatic	2	1	0	0	0	0	0	0	0	0
29.4904	0	#NULL!	0	1	0	0	0	Not symptomatic	2	1	0	0	0	0	0	0	0	0
2.88493	0	#NULL!	0	1	0	0	0	Not symptomatic	2	1	0	0	0	0	0	0	0	0
33.8658	0	#NULL!	0	1	0	3	0	Not symptomatic	3	1	0	0	0	0	0	0	0	0
10.1151	1	#NULL!	0	2	0	0	0	Not symptomatic	2	1	0	0	0	0	0	0	0	0
42.1753	1	#NULL!	0	2	0	0	0	Not symptomatic	2	1	0	0	0	0	0	0	0	0
8.95068	1	#NULL!	0	2	0	0	0	Not symptomatic	2	1	0	0	0	0	0	0	0	0
33.8274	0	#NULL!	0	2	0	0	0	Not symptomatic	2	1	0	0	0	0	0	0	0	0
40.674	1	#NULL!	0	2	0	0	0	Not symptomatic	3	1	0	0	0	0	0	0	0	0
0.158904	1	#NULL!	0	1	0	0	0	Not symptomatic	1	1	0	0	0	0	0	0	0	0
4.59178	1	#NULL!	0	1	0	0	0	Not symptomatic	1	1	0	0	0	0	0	0	0	0
4.59452	0	#NULL!	0	1	0	0	0	Not symptomatic	1	1	0	0	0	0	0	0	0	0
57.5808	1	#NULL!	0	1	0	0	0	Not symptomatic	1	1	0	0	0	0	0	0	0	0
29.3342	0	#NULL!	0	1	0	0	0	Not symptomatic	1	1	0	0	0	0	0	0	0	0
6.8	1	#NULL!	0	3	0	0	0	Not symptomatic	0	1	0	0	0	0	0	0	0	0
4.13973	1	#NULL!	0	3	0	0	0	Not symptomatic	1	1	0	0	0	0	0	0	0	0
1.90685	1	#NULL!	0	3	0	0	0	Not symptomatic	1	1	0	0	0	0	0	0	0	0
50.7425	1	#NULL!	0	3	0	0	0	Not symptomatic	1	1	0	0	0	0	0	0	0	0
1.35342	0	#NULL!	0	3	0	0	0	Not symptomatic	1	1	0	0	0	0	0	0	0	0
6.27671	0	#NULL!	0	3	0	0	0	Not symptomatic	1	1	0	0	0	0	0	0	0	0
43.2137	0	#NULL!	0	3	0	0	0	Not symptomatic	1	1	0	0	0	0	0	0	0	0
43.6027	1	#NULL!	0	3	0	0	0	Not symptomatic	1	1	0	0	0	0	0	0	0	0
12.7671	1	#NULL!	0	3	0	0	0	Not symptomatic	1	1	0	0	0	0	0	0	0	0
60.3233	0	#NULL!	0	3	0	0	0	Not symptomatic	1	1	0	0	0	0	0	0	0	0
12.5233	0	#NULL!	0	3	0	0	0	Not symptomatic	1	1	0	0	0	0	0	0	0	0
10.5918	0	#NULL!	0	3	0	1	0	Not symptomatic	2	1	0	0	0	0	0	0	0	0
32.8685	0	#NULL!	0	3	0	0	0	Not symptomatic	2	1	0	0	0	0	0	0	0	0
7.40548	0	#NULL!	0	3	0	0	0	Not symptomatic	2	1	0	0	0	0	0	0	0	0
35.7726	0	#NULL!	0	3	0	0	0	Not symptomatic	2	1	0	0	0	0	0	0	0	0
74.674	0	#NULL!	0	3	0	0	0	Not symptomatic	2	1	0	0	0	0	0	0	0	0
38.2959	1	#NULL!	0	3	0	0	0	Not symptomatic	2	1	0	0	0	0	0	0	0	0
45.2301	1	#NULL!	0	3	0	0	0	Not symptomatic	2	1	0	0	0	0	0	0	0	0
51.7123	1	#NULL!	0	3	0	0	0	Not symptomatic	2	1	0	0	0	0	0	0	0	0
